# Supplementary material for: Circumstances and factors of sleep-related sudden infancy deaths in Japan
Source: PLoS One. 2020 Aug 21;15(8):e0233253. doi: 10.1371/journal.pone.0233253 (PMC7444554; doi:10.1371/journal.pone.0233253)
Supplement: S1 Data — (XLSX) [file pone.0233253.s001.xlsx]

## Sheet: All data set (2)
No.	Age	Sex	Birth weight (g)	Gestation week	Age of mother	Parity	First responder	Time of discovery	Time to discovery	Co-sleeping	Sleeping position at discovery	Smoking habit of mother	Cause of death
	month old	M, male, F, female	① <2500, ② 2500-2999, ③ 3000-3499, ④ ≥3500	① <37, ② ≥37	① <19, ② 20-24, ③ 25-29, ④ 30-34, ⑤ 35-39, ⑥ >40	birth order ① 1st, ② 2nd, ③ 3rd, ④ >4th	① mother; ② father; ③ childminder; ④ grandmother; ⑤ others; U unknown	U, unnkown	hr; U, unknown	① No; ② Yes; U unknown	① supine; ② prone; ③ side; ④ others; U unknow	① No, ② Yes (number/day), U unknown	① SIDS, ② unexplained, ③ potential asphyxia, ④ others
#1	9	M	②	①	④	①	①	07:30:00	5	②	①	② (no data)	①
#2	9	M	②	①	⑤	②	①	12:15:00	U	U	U	U	④
#3	2	M	②	①	③	①	①	10:30:00	4	②	③	U	①
#4	7	M	③	②	④	②	②	23:50:00	2	②	U	①	①
#5	2	F	①	②	③	②	①	03:50:00	4	②	①	U	②
#6	7	F	②	②	④	②	②	21:30:00	0.5	①	②	①	①
#7	5	M	④	②	②	③	①	08:50:00	6	②	②	①	④
#8	8	M	②	②	①	①	①	14:25:00	11.5	①	①	①	①
#9	2	F	③	②	①	①	②	10:00:00	3	②	①	①	②
#10	2	F	③	②	①	①	①	18:00:00	3	①	①	①	①
#11	3	F	②	②	④	①	①	19:00:00	U	U	U	①	④
#12	5	F	③	②	④	③	②	21:55:00	1.5	①	③	①	③
#13	4	M	③	②	⑤	③	②	21:30:00	5.5	②	②	①	②
#14	2	M	④	②	②	④	①	08:30:00	1.5	②	①	U	②
#15	1	F	②	②	①	①	①	08:40:00	5	U	③	①	③
#16	2	M	②	②	③	②	①	17:19:00	12	①	①	② (10)	①
#17	10	M	③	②	②	②	①	07:25:00	5.5	②	②	② (no data)	④
#18	1	M	②	②	①	①	①	09:50:00	2	②	U	①	①
#19	4	F	①	②	⑤	③	①	04:20:00	3.5	②	①	② (3)	①
#20	2	F	③	②	②	①	②	17:30:00	4.5	U	①	U	④
#21	11	M	③	②	③	②	②	21:50:00	1	①	②	U	②
#22	2	M	②	②	⑤	②	①	10:54:00	1	①	①	①	①
#23	0	M	③	②	⑤	②	①	08:55:00	2.5	①	①	② (2)	②
#24	8	M	①	①	④	③	①	08:00:00	7	①	①	①	③
#25	8	M	②	①	⑥	②	①	22:55:00	2	①	②	U	①
#26	2	M	③	②	②	①	①	00:00:00	U	①	U	①	④
#27	10	M	③	②	③	③	②	05:23:00	5	②	②	② (10)	④
#28	9	F	①	②	②	①	①	11:58:00	3	①	②	② (10)	②
#29	1	F	③	②	③	②	①	09:10:00	U	①	①	①	②
#30	2	M	①	①	③	④	①	05:29:00	2.5	①	②	①	①
#31	2	M	③	②	③	②	①	13:45:00	0.25	①	①	①	①
#32	7	M	③	②	③	③	①	22:23:00	2	①	②	①	③
#33	3	M	③	②	③	④	④	08:09:00	4	①	②	② (5)	②
#34	2	M	②	②	①	①	①	18:00:00	4	②	①	U	②
#35	3	M	③	②	②	②	④	09:30:00	11.5	②	①	U	①
#36	1	F	③	②	②	①	①	13:10:00	0.5	②	①	U	④
#37	7	F	④	②	④	①	①	19:37:00	1.5	①	③	①	②
#38	7	F	②	②	④	①	①	07:27:00	7	②	②	①	④
#39	1	F	③	②	⑤	④	①	06:00:00	4	②	①	U	①
#40	3	F	②	②	①	②	①	06:00:00	5.5	①	①	U	④
#41	3	M	④	②	③	①	①	02:50:00	3	②	③	U	④
#42	4	F	②	②	③	②	②	04:20:00	3	②	②	①	①
#43	1	M	②	②	②	②	①	08:27:00	10.5	②	①	U	①
#44	1	M	③	②	③	②	②	07:00:00	4.5	①	①	①	②
#45	1	F	②	②	②	③	①	20:54:00	0.25	①	①	U	①
#46	6	M	①	①	④	②	①	20:43:00	0.75	①	②	①	③
#47	3	M	③	②	②	no data	②	11:15:00	8	②	①	U	①
#48	1	F	②	②	②	②	①	09:10:00	1	②	③	② (10)	①
#49	3	F	①	②	④	②	②	06:25:00	5.5	①	①	② (5)	①
#57	5	M	①	②	⑤	④	②	05:00:00	5	②	①	U	④
#57	4	M	①	①	④	②	①	19:40:00	0.75	②	①	U	②
#57	2	M	③	①	⑥	②	①	12:10:00	0.75	①	①	①	①
#57	2	M	②	②	⑤	③	①	04:45:00	2.5	②	①	①	③
#54	4	M	①	①	②	①	①	12:30:00	2.5	①	②	U	①
#55	7	F	①	②	③	①	①	11:30:00	4.5	②	②	①	③
#56	2	F	③	②	④	③	①	00:20:00	2.7	②	①	② (10)	③
#57	4	M	③	②	⑤	②	①	11:00:00	1.5	①	①	①	②
#58	1	F	②	②	⑤	③	①	01:35:00	4.5	②	①	①	③
#59	1	M	③	②	③	③	②	14:20:00	3	U	U	U	①
#60	7	F	①	①	③	①	⑤	09:00:00	U	U	U	①	①
#61	2	M	③	②	④	①	②	18:35:00	U	U	U	①	①
#62	1	M	②	②	⑤	①	①	04:57:00	4	②	①	①	③
#63	5	M	③	②	③	②	①	06:40:00	6.5	①	U	② (no data)	④
#64	3	M	③	②	③	③	①	05:32:00	3.5	②	①	①	④
#65	10	M	③	②	②	②	①	12:00:00	11	②	②	② (no data)	③
#66	8	M	③	②	③	①	①	17:35:00	U	U	U	U	③
#67	3	M	②	②	⑤	④	②	00:30:00	3.5	②	①	U	①
#68	8	F	③	②	③	②	①	09:19:00	6	②	①	② (no data)	①
#69	1	F	①	②	⑤	②	①	08:00:00	5.5	U	①	U	③
#70	1	F	③	②	⑤	①	①	07:50:00	1	①	U	U	④
#71	2	M	④	②	②	③	①	09:40:00	2.5	②	①	② (10)	③
#72	2	F	①	①	②	①	①	07:23:00	5	②	②	①	④
#73	1	M	②	②	②	①	①	07:00:00	7	②	③	② (15)	①
#74	9	M	①	②	①	①	⑤	06:45:00	1.5	②	②	①	①
#75	1	M	②	②	④	④	①	08:00:00	7	②	①	② (10)	①
#76	0	M	④	②	②	②	①	09:30:00	3	②	①	U	④
#77	5	M	①	①	②	②	①	14:40:00	3.5	①	①	①	①
#78	3	M	②	②	③	④	①	17:30:00	2	①	②	①	①
#79	3	M	②	②	⑤	③	①	21:30:00	1	①	②	U	③
#80	0	F	②	②	⑤	②	①	02:23:00	4	②	①	①	③
#81	1	M	②	②	⑤	①	①	04:36:00	3.5	②	①	①	②
#82	4	M	③	②	⑤	②	①	11:00:00	2	①	①	①	②
#83	0	M	②	②	②	①	①	15:56:00	4	①	②	①	②
#84	8	F	no data	no data	no data	②	①	09:29:00	U	U	U	U	④
#85	1	F	②	②	④	①	①	07:00:00	5.5	②	①	①	③
#86	7	M	①	①	③	③	⑤	01:20:00	1	①	③	U	③
#87	2	F	①	②	①	①	④	08:40:00	1	②	①	② (20)	③
#88	1	M	②	②	③	②	①	05:25:00	5	②	②	①	③
#89	0 (23)	M	③	②	④	③	①	10:00:00	U	U	U	①	④
#90	8	F	③	②	③	④	②	23:09:00	U	①	②	①	④
#91	6	F	③	②	④	②	②	23:25:00	2	②	②	①	①
#92	3	F	②	②	⑤	④	②	02:30:00	2.5	①	①	② (no data)	③
#93	1	M	②	②	④	①	②	17:40:00	U	U	U	①	④
#94	6	F	③	②	②	②	①	19:47:00	0.25	U	②	U	③
#95	4	M	③	②	④	②	①	20:48:00	0.25	①	②	② (no data)	③
#96	4	F	①	②	④	③	①	08:58:00	11	①	①	U	②
#97	4	M	②	②	③	④	①	03:00:00	3	①	②	U	③
#98	0	F	②	②	④	①	②	07:30:00	4.5	①	①	U	②
#99	1	M	④	①	②	①	①	13:40:00	5.5	②	U	①	②
#100	1	M	③	②	②	③	①	06:30:00	6	②	①	U	②
#101	4	M	②	②	①	①	②	12:47:00	3	①	②	② (20)	②
#102	7	M	②	②	④	②	①	08:55:00	U	②	②	U	②
#103	6	M	②	②	③	③	②	06:00:00	2.5	①	①	①	③
#104	2	M	②	no data	no data	①	①	11:00:00	7	②	②	①	②
#105	1	M	②	②	⑤	③	①	12:15:00	U	①	U	①	④
#106	2	M	②	②	③	①	①	07:45:00	5.5	②	②	U	④
#107	2	M	②	②	⑤	③	①	10:30:00	6.5	②	①	①	②
#108	1	M	④	②	③	④	①	06:50:00	4	②	①	①	②
#109	10	F	②	②	⑤	③	①	13:00:00	1	①	④	U	②
#110	4	F	②	②	③	②	①	12:11:00	0.5	①	②	U	③
#111	6	M	no data	no data	⑤	①	①	08:30:00	3.5	②	②	①	②
#112	6	M	①	①	②	③	②	12:40:00	4	U	①	② (10)	③
#113	7	F	③	no data	⑤	④	①	05:50:00	9	②	①	U	③
#114	3	F	②	②	④	①	①	08:57:00	0.5	①	④	①	②
#115	5	F	②	②	④	no data	①	03:15:00	3	②	①	U	②
#116	4	F	③	②	②	②	①	15:36:00	1.5	②	②	② (10)	②
#117	6	M	①	②	④	②	②	13:30:00	4.5	②	①	U	④
#118	9	M	②	②	①	②	①	07:48:00	7.5	②	①	U	②
#119	11	F	③	②	③	③	②	21:40:00	4	①	②	U	②
#120	3	F	②	②	②	③	①	18:40:00	2.5	①	②	①	③
#121	6	M	③	②	②	②	①	10:49:00	9	②	②	U	④
#122	0	M	②	②	④	③	④	07:20:00	6	U	U	U	④
#123	2	M	③	②	③	②	②	08:13:00	7	②	①	①	②
#124	6	F	③	②	④	②	②	19:55:00	U	①	U	①	④
#125	7	M	③	②	③	①	②	08:45:00	0.75	①	②	①	②
#126	2	F	①	①	①	③	①	12:30:00	3	②	U	② (no data)	②
#127	0	M	③	②	no data	②	①	04:00:00	U	②	①	U	②
#128	1	M	no data	no data	no data	no data	④	19:10:00	0.75	①	②	U	②
#129	3	M	no data	no data	no data	no data	①	03:11:00	U	U	U	U	②
#130	8	M	no data	no data	no data	no data	①	10:00:00	1.5	①	③	U	②
#131	7	M	④	no data	⑥	④	①	11:40:00	U	①	U	①	②
#132	0	M	no data	no data	no data	no data	①	06:15:00	U	②	①	U	②
#133	5	F	no data	no data	no data	no data	①	12:10:00	3	①	①	U	②
#134	0	F	③	②	③	no data	①	01:30:00	2.5	①	①	U	②
#135	7	M	①	①	②	②	①	07:30:00	5.5	②	②	①	②
#136	3	F	③	②	no data	②	①	12:30:00	1	②	②	② (15)	②
#137	5	F	②	②	②	①	①	04:00:00	5	①	①	①	③
#138	1	M	②	②	③	①	①	14:50:00	2	②	①	①	②
#139	2	M	④	②	④	no data	②	08:20:00	4	②	①	U	③
#140	1	F	③	②	④	③	①	04:30:00	3.5	②	①	①	②
#141	5	F	①	②	②	①	②	14:50:00	5	②	②	② (3)	②
#142	8	M	③	②	②	①	①	16:25:00	1.5	①	①	①	③
#143	6	M	②	②	②	no data	①	09:45:00	1	①	U	U	③
#144	2	F	③	②	④	no data	①	01:00:00	2	U	①	U	③
#145	2	F	②	②	①	①	①	17:25:00	4.5	①	①	U	①
#146	5	M	③	②	④	②	①	07:00:00	4	②	①	U	①
#147	4	F	①	no data	⑤	③	①	17:00:00	3	②	②	② (no data)	①
#148	4	F	②	②	②	①	②	04:00:00	4	②	②	U	①
#149	0	F	③	no data	⑤	④	②	12:02:00	1.5	②	①	U	①
#150	2	F	②	②	③	①	①	11:20:00	6	②	①	U	①
#151	5	M	②	②	④	④	①	07:00:00	6	②	①	U	①
#152	4	F	③	②	③	①	①	00:52:00	0.5	②	①	U	①
#153	4	F	①	①	②	③	①	17:25:00	1.5	①	③	② (no data)	①
#154	4	M	no data	no data	③	no data	③	20:40:00	1	①	①	U	①
#155	1	F	②	②	⑤	③	②	07:20:00	5	②	①	①	①
#156	4	F	no data	no data	④	①	①	10:55:00	9	②	②	U	③
#157	11	F	②	②	④	②	①	U	U	②	③	①	②
#158	3	F	②	no data	⑤	②	②	U	U	②	①	①	①
#159	4	F	②	①	④	④	①	U	U	①	②	② (10)	③
#160	10	M	②	②	②	②	①	U	U	②	②	①	①
#161	3	M	③	②	②	①	①	U	U	①	②	② (10)	③
#162	1	F	③	②	③	③	①	U	U	②	①	①	①
#163	5	M	④	②	②	②	①	U	U	②	①	U	①
#164	7	F	②	②	③	②	①	U	U	②	②	①	③
#165	3	F	③	②	②	①	①	U	U	②	②	U	①
#166	3	F	①	①	④	②	①	U	U	①	①	U	①
#167	5	F	④	②	④	①	②	01:30:00	3.5	②	①	①	②
#168	7	F	②	no data	②	②	③	13:15:00	13	①	②	② (10)	②
#169	4	F	②	②	④	④	①	05:30:00	5.5	U	①	② (no data)	②
#170	1	M	①	②	③	③	①	06:23:00	5	②	①	② (20)	②
#171	3	F	①	①	②	④	①	09:30:00	3.5	②	③	U	③
#172	6	M	③	②	②	②	①	10:19:00	0.25	②	②	①	①
#173	10	M	④	no data	②	②	①	07:30:00	5	②	②	U	②
#174	1	M	②	②	④	①	①	08:00:00	6	②	②	①	②
#175	1	M	②	②	⑤	①	④	07:30:00	0.5	①	①	U	②
#176	1	M	①	②	③	③	①	U	U	②	①	② (8)	②
#177	4	M	③	no data	③	②	①	05:02:00	6	②	①	U	②
#178	8	F	no data	no data	②	①	②	08:45:00	8	②	①	U	③
#179	3	F	③	②	②	①	①	11:25:00	4	②	②	② (5)	②
#180	1	F	②	②	①	②	④	09:30:00	10.5	②	②	①	②
#181	0	M	②	②	⑤	①	①	22:00:00	4	U	U	U	④
#182	4	F	①	①	②	②	U	10:00:00	8	U	②	② (20)	①
#183	4	M	④	②	④	③	①	11:10:00	1.5	①	②	①	①
#184	1	F	①	②	③	②	①	04:00:00	2.5	U	U	U	②
#185	3	F	②	②	④	④	②	12:30:00	6.5	②	②	U	③
#186	7	M	③	②	③	①	U	02:40:00	5	②	①	U	①
#187	9	M	③	②	④	②	U	07:00:00	U	U	U	U	④
#188	8	F	②	②	⑤	③	U	14:30:00	U	①	U	U	④
#189	4	M	②	②	⑤	③	②	08:10:00	6	U	②	U	①
#190	4	M	②	①	②	②	①	07:14:00	6	②	②	② (no data)	②
#191	3	M	②	②	②	①	①	19:00:00	3	①	②	①	①
#192	1	F	②	②	③	④	U	07:50:00	8	②	③	② (no data)	①
#193	3	M	no data	no data	no data	③	①	06:35:00	6.5	①	①	U	③
#194	8	M	③	②	①	①	①	09:30:00	0.5	①	②	U	①
#195	7	M	③	②	②	②	②	07:50:00	6	②	②	② (no data)	②
#196	1	M	③	②	④	②	①	06:00:00	U	②	①	U	②
#197	1	M	③	no data	③	④	①	18:00:00	2.5	①	①	U	②
#198	1	F	②	②	①	②	①	08:05:00	3	②	①	U	①
#199	0	F	②	②	③	①	①	06:30:00	2	②	②	U	②
#200	2	M	②	②	no data	②	①	06:30:00	6.5	①	①	U	②
#201	3	M	②	②	⑥	②	①	08:00:00	6	②	①	② (no data)	①
#202	2	F	②	②	③	②	①	18:30:00	2.5	①	②	U	①
#203	3	M	no data	no data	no data	④	②	04:30:00	3	②	①	U	②
#204	2	F	②	②	⑤	no data	②	07:30:00	5	②	①	U	③
#205	2	F	②	②	③	②	②	19:00:00	4.5	②	②	U	②
#206	3	M	②	②	①	①	①	11:20:00	3	②	①	② (no data)	①
#207	11	M	③	②	④	②	①	15:30:00	3	②	①	② (15)	①
#208	3	F	②	②	③	④	U	U	U	U	U	U	①
#209	8	M	②	①	②	②	①	18:30:00	0.5	①	②	U	③
#210	2	F	①	②	④	①	①	06:00:00	2	①	U	U	①
#211	11	M	②	②	no data	③	②	06:20:00	7.5	②	②	U	③
#212	8	F	②	②	③	②	①	05:20:00	5	②	②	U	①
#213	3	F	②	②	④	①	①	U	U	②	①	U	①
#214	5	M	①	①	①	①	①	13:00:00	1	②	②	U	②
#215	9	M	①	①	②	④	①	11:56:00	1.5	②	①	①	②
#216	3	M	③	②	②	①	①	06:40:00	5.5	①	①	①	①
#217	6	M	②	②	④	②	①	05:00:00	6	②	①	①	②
#218	6	M	③	②	②	①	⑤	20:10:00	2.5	②	②	①	③
#219	4	M	②	②	④	④	①	07:20:00	9	②	①	② (no data)	②
#220	6	F	no data	no data	⑤	④	U	05:18:00	5	②	②	② (no data)	②
#221	5	M	③	②	③	②	①	14:30:00	0.5	①	②	①	③
#222	3	F	①	②	②	①	①	16:00:00	3.5	①	①	①	①
#223	2	M	③	②	②	③	①	05:00:00	6	②	①	② (no data)	①
#224	9	F	②	②	⑤	②	①	06:40:00	9.5	②	②	①	④
#225	1	M	②	②	②	①	④	06:18:00	U	U	②	①	③
#226	2	F	①	①	①	①	①	17:00:00	3.5	①	①	①	①
#227	7	F	③	②	②	②	①	06:22:00	5	U	U	② (no data)	④
#228	4	F	②	②	①	①	①	18:30:00	2	②	②	② (no data)	①
#229	4	F	no data	no data	②	②	①	11:40:00	4	②	①	② (no data)	①
#230	3	M	③	②	②	②	①	05:25:00	2.5	②	②	①	①
#231	4	F	③	②	③	②	①	16:38:00	1.5	①	②	①	①
#232	3	M	①	②	②	②	①	15:00:00	1	①	①	①	①
#233	3	M	③	②	④	②	①	16:30:00	1.5	①	③	①	①
#234	5	M	③	②	no data	②	②	06:15:00	3	②	②	①	①
#235	1	M	③	②	⑤	②	①	07:00:00	6	②	①	①	①
#236	7	M	③	②	③	②	①	08:50:00	6	②	①	①	①
#237	6	M	①	①	⑤	②	①	08:58:00	5	②	②	①	①
#238	6	M	①	①	⑤	③	①	08:45:00	10	②	②	①	①
#239	0	F	③	②	⑥	①	①	08:49:00	2.5	U	①	①	①
#240	5	M	③	②	③	②	①	07:10:00	4	U	U	U	①
#241	1	F	③	②	①	①	①	05:47:00	3	②	①	② (no data)	①
#242	1	F	②	②	③	①	①	06:00:00	2	②	③	①	③
#243	9	F	④	②	④	②	①	07:50:00	7	②	②	①	④
#244	2	M	②	②	④	①	①	23:30:00	3.5	①	②	①	④
#245	0	F	①	①	⑤	②	①	06:20:00	U	U	U	①	④
#246	4	F	②	②	⑤	③	①	10:25:00	10	①	①	①	④
#247	5	M	②	②	⑥	③	①	06:50:00	12	②	U	② (10)	③
#248	1	F	②	②	②	④	①	10:25:00	8	②	③	U	④
#249	2	F	②	no data	②	①	①	01:00:00	2	②	②	①	①
#250	5	M	①	②	③	④	②	17:00:00	5	①	②	② (20)	④
#251	3	F	②	②	④	③	①	04:40:00	5	②	U	①	①
#252	6	F	②	②	⑤	②	①	00:30:00	3.5	②	U	①	①
#253	8	F	③	②	②	①	⑤	13:00:00	3	②	U	② (no data)	③
#254	5	M	①	②	⑤	③	①	22:45:00	1.7	②	②	①	①
#255	5	M	③	②	②	②	①	16:30:00	9	①	①	② (no data)	④
#256	4	F	③	②	④	①	②	06:10:00	U	②	①	①	①
#257	6	F	①	②	⑤	④	②	07:00:00	9	②	①	② (20)	①
#258	1	M	②	②	⑥	②	②	03:23:00	1.5	②	②	①	①
#259	1	F	②	②	③	③	①	15:40:00	2.7	②	①	② (3)	①
